# Supplementary material for: Psychometric properties of the Bangla version of the sense of coherence scale among university students in Bangladesh
Source: PLoS One. 2025 Apr 1;20(4):e0320896. doi: 10.1371/journal.pone.0320896 (PMC11960917; doi:10.1371/journal.pone.0320896)
Supplement: S1 Table — (XLSX) [file pone.0320896.s001.xlsx]

## Sheet: Sheet1
Soc1	Soc2	Soc3	Soc4	Soc5	Soc6	Soc7	Soc8	Soc9	Soc10	Soc11	Soc12	Soc13	Soc comprehensibility	Soc manageability	Soc meaningfulness	Soc total	k_1	k_2	k_3	k_4	k_5	k_6	k_total	rses1	rses2	rses3	rses4	rses5	rses6	rses7	rses8	rses9	rses10	rses_total	who1	who2	who3	who4	who5	who_total	who multiplied by 4
7	5	7	7	7	7	6	6	4	4	5	6	6	27	24	26	77	1	0	1	0	1	0	3	4	4	4	4	4	4	3	4	4	3	38	1	4	4	2	3	14	56
6	2	4	3	1	3	5	4	1	3	5	3	6	15	14	17	46	2	2	3	3	2	3	15	3	1	3	2	1	2	2	2	3	3	22	1	1	1	2	2	7	28
1	1	1	7	1	1	7	4	4	3	7	1	1	17	6	16	39	2	1	1	1	0	1	6	4	4	4	4	2	4	3	2	4	4	35	1	4	4	4	4	17	68
7	6	5	4	1	7	7	3	7	7	7	1	7	30	20	19	69	2	1	2	2	1	1	9	3	4	3	3	3	3	3	3	3	3	31	1	2	1	1	1	6	24
2	3	3	4	4	5	5	5	6	4	4	5	4	23	15	16	54	2	2	2	2	1	3	12	2	1	2	3	3	1	2	3	3	2	22	3	3	3	3	3	15	60
7	1	7	7	7	7	7	1	7	1	7	7	1	23	16	28	67	2	2	2	2	1	0	9	4	4	4	4	2	2	3	1	3	3	30	1	1	1	1	1	5	20
1	2	3	6	7	7	4	5	1	4	5	6	3	20	17	17	54	2	2	2	2	1	1	10	3	3	4	4	2	3	3	3	4	4	33	3	3	3	3	3	15	60
3	4	3	3	6	3	4	3	4	2	7	2	4	21	15	12	48	0	3	2	2	2	1	10	2	4	3	4	2	2	2	2	2	3	26	0	3	1	1	2	7	28
6	5	4	1	2	3	1	5	1	5	1	1	3	15	14	9	38	3	3	1	1	3	4	15	4	2	3	2	1	1	1	2	1	4	21	1	1	1	3	3	9	36
1	1	1	7	7	7	7	7	7	7	7	7	7	29	22	22	73	0	0	0	0	1	1	2	1	4	4	4	2	4	4	3	4	4	34	4	4	4	4	4	20	80
1	1	1	7	1	7	3	1	4	1	7	7	1	20	4	18	42	2	4	3	4	3	0	16	2	4	4	4	4	4	4	2	4	4	36	3	3	4	3	4	17	68
3	4	6	7	1	7	5	1	1	7	7	3	1	20	15	18	53	1	1	2	2	2	2	10	4	4	4	3	2	4	4	1	2	4	32	4	4	4	3	3	18	72
3	1	3	4	5	4	5	2	7	5	6	3	2	20	15	15	50	1	3	2	0	2	4	12	3	3	2	1	3	2	1	4	3	2	24	5	3	4	3	3	18	72
5	4	4	7	2	4	5	4	7	3	7	4	4	26	13	21	60	2	1	2	2	1	0	8	4	4	4	4	4	3	4	1	3	4	35	4	3	3	5	4	19	76
6	4	3	7	7	6	6	6	7	6	6	6	7	29	23	25	77	1	0	0	0	0	0	1	4	4	4	4	4	4	2	3	4	4	37	4	3	4	4	3	18	72
3	4	3	5	4	2	4	3	5	4	3	5	5	17	16	17	50	3	3	3	2	2	2	15	3	2	3	3	2	2	3	2	2	3	25	2	2	3	3	1	11	44
7	1	1	7	1	1	1	7	1	1	7	1	7	17	10	16	43	2	3	2	3	2	1	13	3	3	4	4	1	3	3	1	4	4	30	2	2	2	2	1	9	36
5	3	5	5	3	1	3	2	1	2	4	3	2	11	12	16	39	4	4	4	4	4	2	22	3	3	4	4	4	3	3	2	3	3	32	0	0	0	0	1	1	4
5	6	5	4	3	4	4	4	3	4	3	3	3	20	15	16	51	2	2	2	2	3	3	14	4	1	3	3	2	2	4	2	1	3	25	3	2	1	2	2	10	40
2	4	5	4	4	3	5	5	7	1	5	4	5	24	15	15	54	2	2	3	1	2	0	10	4	2	4	4	1	1	3	3	3	3	28	1	1	1	4	1	8	32
6	1	1	1	3	3	5	3	1	5	5	4	7	13	16	16	45	3	3	2	3	1	3	15	2	2	4	4	2	2	3	3	2	3	27	2	2	3	1	2	10	40
6	6	2	1	7	2	6	2	3	6	2	2	3	15	18	15	48	1	1	1	2	1	2	8	3	2	3	3	3	2	3	2	2	3	26	1	1	1	1	1	5	20
2	1	2	7	7	7	5	1	1	6	4	2	1	14	16	16	46	3	3	2	1	0	1	10	3	1	2	2	2	3	2	2	3	2	22	4	3	3	2	1	13	52
2	4	2	7	4	6	7	1	1	3	4	1	5	16	14	17	47	2	2	2	2	2	2	12	4	1	2	1	1	1	2	3	3	3	21	1	1	1	2	0	5	20
1	1	1	7	1	1	7	1	1	1	4	1	1	8	4	16	28	3	3	3	2	3	3	17	3	1	4	4	2	3	4	2	3	3	29	2	1	1	3	3	10	40
1	5	5	2	1	1	3	3	3	5	3	4	1	15	12	10	37	3	3	3	3	3	3	18	3	2	2	2	2	2	2	3	2	1	21	2	2	2	2	2	10	40
1	4	5	1	3	5	4	1	3	7	7	3	7	20	22	9	51	1	1	1	1	1	0	5	4	3	4	4	2	3	3	3	4	3	33	4	4	4	4	2	18	72
3	4	3	4	5	4	5	5	3	4	3	5	4	19	16	17	52	1	2	1	2	1	1	8	3	2	3	2	2	2	3	3	2	3	25	3	3	1	4	1	12	48
7	3	4	6	4	6	4	3	7	7	7	7	7	26	22	24	72	1	0	2	0	0	0	3	4	4	4	4	4	4	4	3	4	4	39	4	4	3	4	3	18	72
7	6	1	7	2	7	3	1	1	1	7	1	4	22	8	18	48	3	3	3	3	3	0	15	4	4	4	4	4	4	4	4	4	3	39	1	1	1	4	2	9	36
3	3	3	2	4	4	5	4	4	4	2	4	4	17	15	14	46	1	2	2	2	2	1	10	3	2	3	4	3	3	3	2	2	3	28	1	1	1	1	1	5	20
5	2	3	1	5	2	4	1	6	3	7	5	4	18	15	15	48	2	2	2	1	1	1	9	2	1	3	3	1	2	3	2	3	3	23	3	3	1	2	2	11	44
3	1	2	5	6	6	2	3	4	6	5	2	3	19	17	12	48	1	0	1	1	0	1	4	3	2	3	3	1	3	3	3	3	3	27	3	4	3	1	2	13	52
1	1	2	3	1	4	3	2	2	1	2	2	5	11	9	9	29	2	2	1	0	0	1	6	3	2	3	3	2	3	3	3	3	3	28	1	2	1	3	4	11	44
3	1	3	7	5	4	6	3	2	3	6	7	6	16	17	23	56	1	0	0	0	0	0	1	4	4	4	4	4	4	4	3	4	4	39	4	4	4	4	4	20	80
4	1	3	7	4	3	7	4	1	4	7	4	4	16	15	22	53	0	0	0	0	0	0	0	4	4	4	4	1	4	1	3	4	4	33	4	4	4	4	5	21	84
3	3	4	3	5	4	3	5	6	3	5	4	6	23	18	13	54	3	3	3	2	3	3	17	3	2	3	3	2	1	3	2	2	3	24	1	1	1	1	1	5	20
7	4	4	7	7	1	4	7	1	1	1	7	1	14	13	25	52	2	3	3	3	3	3	17	2	2	2	3	3	4	3	3	2	2	26	1	1	2	1	2	7	28
7	1	3	5	1	1	4	4	1	1	5	1	1	12	6	17	35	3	3	3	3	2	3	17	3	2	2	3	2	2	3	2	2	2	23	0	1	0	1	1	3	12
4	3	3	2	4	2	4	4	4	4	5	2	3	18	14	12	44	2	1	1	1	1	1	7	3	2	3	3	3	2	3	2	3	3	27	2	2	2	2	2	10	40
4	4	4	6	6	1	2	2	2	5	4	2	2	13	17	14	44	3	3	3	3	3	1	16	2	2	2	2	2	2	3	3	2	2	22	0	2	2	0	0	4	16
1	3	3	1	2	1	4	1	1	2	3	1	1	9	8	7	24	4	4	4	3	2	4	21	1	1	1	1	1	1	1	4	1	4	16	1	0	1	1	1	4	16
4	3	4	7	1	4	7	4	4	1	4	4	4	19	10	22	51	1	1	2	2	2	0	8	3	4	4	3	3	2	4	3	4	4	34	4	4	3	4	3	18	72
7	1	3	7	7	1	6	2	1	1	4	6	7	9	18	26	53	2	1	1	2	0	0	6	3	3	3	3	2	3	3	3	3	3	29	3	1	3	4	4	15	60
3	2	4	6	4	5	4	4	5	2	3	6	6	19	16	19	54	1	2	1	0	1	2	7	3	3	3	3	2	3	3	3	3	3	29	4	4	4	3	4	19	76
4	2	3	5	6	3	5	2	2	5	5	5	5	14	19	19	52	1	1	2	1	0	0	5	4	4	4	3	2	3	4	3	4	4	35	4	4	4	4	3	19	76
4	4	6	6	5	1	2	4	1	1	3	3	3	13	15	15	43	3	3	3	3	2	2	16	2	3	2	2	2	2	3	3	2	2	23	0	2	2	0	1	5	20
3	3	7	7	7	5	6	2	2	6	5	6	3	17	23	22	62	2	2	2	0	1	1	8	4	2	3	3	2	2	2	4	4	3	29	4	4	4	5	4	21	84
1	1	2	7	1	1	7	7	7	1	7	5	1	23	5	20	48	3	2	3	3	4	4	19	2	2	3	3	2	2	3	3	2	3	25	1	1	0	0	0	2	8
6	4	4	6	6	6	4	5	5	5	4	5	5	24	20	21	65	2	2	2	3	2	2	13	3	2	3	3	3	3	3	2	3	3	28	1	2	1	3	3	10	40
5	1	2	5	7	7	6	1	7	6	7	7	7	23	22	23	68	2	2	3	2	1	2	12	2	2	2	3	2	2	2	3	2	3	23	1	1	1	4	4	11	44
3	6	5	4	4	1	4	4	3	2	5	3	3	19	14	14	47	3	4	3	3	3	4	20	2	1	2	3	2	1	2	3	1	2	19	1	2	1	1	0	5	20
3	1	1	4	4	5	5	1	1	1	5	4	4	13	10	16	39	3	3	3	3	3	3	18	2	3	2	3	2	2	2	2	3	2	23	2	5	1	1	2	11	44
7	7	7	7	1	1	7	1	7	1	7	1	1	23	10	22	55	1	3	1	3	1	2	11	4	1	4	4	1	1	4	1	3	4	27	1	1	1	1	4	8	32
7	3	5	7	7	6	6	5	3	4	5	4	1	22	17	24	63	1	1	1	3	3	0	9	4	3	4	4	3	4	3	3	4	4	36	3	3	3	0	3	12	48
6	3	6	7	7	7	5	7	7	6	7	7	7	31	26	25	82	1	1	1	2	1	0	6	4	4	4	4	4	4	4	3	4	4	39	4	4	4	4	4	20	80
6	3	4	5	4	6	5	3	3	3	2	3	3	17	14	19	50	3	2	2	1	1	0	9	3	4	3	3	3	3	3	2	3	4	31	3	2	3	4	3	15	60
4	6	5	2	6	7	5	4	6	1	5	3	6	28	18	14	60	1	2	1	1	1	0	6	3	3	3	3	2	3	2	3	3	3	28	1	3	2	2	3	11	44
1	5	6	6	3	1	6	4	3	2	5	6	2	18	13	19	50	1	1	1	0	0	0	3	2	1	3	2	2	2	2	3	3	3	23	4	4	3	3	4	18	72
5	5	6	3	3	2	3	5	4	4	4	1	3	20	16	12	48	3	3	3	2	2	3	16	2	2	3	3	1	1	2	3	2	2	21	2	2	2	1	0	7	28
6	2	2	3	3	3	4	4	2	2	6	3	5	17	12	16	45	2	2	2	1	1	2	10	4	3	4	3	3	3	3	3	3	4	33	2	1	2	3	3	11	44
5	3	2	7	4	6	7	3	1	5	5	7	7	18	18	26	62	2	2	2	1	2	0	9	2	2	3	4	4	4	3	3	4	4	33	1	1	3	1	3	9	36
5	6	6	7	5	1	1	6	7	1	4	1	1	24	13	14	51	3	2	3	1	3	3	15	1	1	1	1	1	1	1	4	3	4	18	1	0	1	0	0	2	8
1	4	4	1	6	6	5	3	3	2	6	2	5	22	17	9	48	1	1	1	0	0	0	3	3	2	3	3	3	3	3	2	3	3	28
2	2	1	5	1	1	2	1	1	7	4	5	5	9	14	14	37	4	4	4	3	3	4	22	2	2	4	3	3	2	3	2	2	3	26	4	4	4	3	3	18	72
7	3	3	6	6	4	3	4	3	2	6	6	3	20	14	22	56	2	1	1	2	0	0	6	3	4	3	3	2	3	3	2	4	3	30	2	3	2	4	1	12	48
4	2	2	5	4	4	4	4	2	7	5	4	1	17	14	17	48	2	2	2	2	1	0	9	3	4	4	4	2	3	3	3	4	4	34	3	3	2	1	2	11	44
1	2	2	5	7	2	7	3	5	2	4	4	3	16	14	17	47	3	3	3	3	3	0	15	3	2	3	3	2	2	2	2	3	3	25	3	3	1	3	2	12	48
5	4	5	4	5	3	3	3	5	4	4	4	3	19	17	16	52	3	3	2	3	3	3	17	3	2	2	3	2	2	2	2	3	3	24	1	2	3	4	3	13	52
1	3	2	1	4	1	4	1	5	4	4	1	1	14	11	7	32	2	2	2	3	3	3	15	2	2	3	3	2	2	3	3	2	3	25	1	1	1	3	1	7	28
6	3	2	1	1	2	3	2	3	3	3	2	3	13	9	12	34	2	3	3	2	3	3	16	2	1	1	1	1	1	1	4	2	2	16	1	1	1	2	0	5	20
6	2	3	7	2	2	6	3	2	1	4	5	5	13	11	24	48	3	3	3	3	3	2	17	3	3	3	3	3	3	3	2	3	3	29	1	1	1	1	3	7	28
2	3	2	4	7	1	6	1	3	4	7	7	7	15	20	19	54	2	1	2	2	2	1	10	3	3	4	4	4	4	4	3	4	4	37	3	2	3	4	3	15	60
7	3	4	7	6	4	5	2	2	3	4	6	4	15	17	25	57	3	2	3	2	3	3	16	3	2	3	3	2	2	2	3	2	3	25	2	2	2	1	1	8	32
1	1	5	4	5	2	5	3	2	3	6	4	7	14	20	14	48	3	3	2	2	3	2	15	3	2	3	4	2	3	3	3	3	3	29	3	3	2	2	1	11	44
7	7	4	7	7	7	7	7	7	1	7	7	7	35	19	28	82	2	2	2	2	2	2	12	3	2	3	3	2	2	3	2	2	3	25	1	1	1	1	1	5	20
5	3	4	5	2	4	5	5	3	5	4	5	5	19	16	20	55	1	2	1	1	0	0	5	3	3	3	3	3	2	3	3	3	3	29	2	3	2	3	2	12	48
7	1	1	4	1	1	4	1	1	1	5	3	1	9	4	18	31	3	3	3	3	2	2	16	3	2	3	3	2	2	3	2	3	3	26	1	1	0	1	1	4	16
4	3	3	6	4	4	4	5	4	2	5	4	2	21	11	18	50	2	3	3	3	2	2	15	3	2	2	3	3	2	3	3	3	3	27	3	2	2	1	1	9	36
4	3	4	6	5	4	3	6	5	4	3	4	3	21	16	17	54	3	2	2	2	1	2	12	3	2	1	2	3	3	4	2	2	2	24	2	3	3	2	3	13	52
4	1	1	4	4	1	4	1	1	7	7	7	7	11	19	19	49	1	1	2	2	0	1	7	4	2	4	3	1	2	3	4	4	4	31	1	1	1	1	1	5	20
5	2	2	7	4	4	6	5	4	4	6	5	5	21	15	23	59	3	2	2	2	2	2	13	3	2	4	3	2	2	3	3	3	3	28	1	1	1	2	2	7	28
5	2	6	7	1	2	4	1	1	2	7	4	1	13	10	20	43	3	3	3	3	2	3	17	3	3	3	3	2	2	3	3	3	3	28	1	1	1	2	1	6	24
1	7	5	7	3	3	1	2	4	7	3	2	1	19	16	11	46	3	2	1	0	3	1	10	4	2	2	1	1	2	2	4	1	3	22	0	1	2	3	4	10	40
3	2	3	2	2	2	2	3	3	6	5	1	7	15	18	8	41	3	2	2	3	3	4	17	1	1	4	4	3	2	3	2	1	3	24	0	1	1	0	0	2	8
2	1	1	5	1	1	3	1	2	1	4	3	2	9	5	13	27	4	4	4	4	4	4	24	2	1	4	4	2	1	3	3	1	3	24	1	0	1	2	2	6	24
6	3	2	7	2	7	7	1	1	1	7	4	4	19	9	24	52	1	1	1	1	1	1	6	4	3	4	3	2	1	3	3	4	4	31	4	4	4	4	4	20	80
1	1	2	7	7	7	7	3	1	2	6	7	7	18	18	22	58	2	2	2	2	2	0	10	4	2	4	3	4	3	4	3	4	4	35	2	2	2	4	4	14	56
4	4	6	5	1	2	6	2	6	5	6	7	6	20	18	22	60	1	1	1	1	1	1	6	3	3	3	3	3	3	3	3	3	3	30	4	4	4	4	4	20	80
7	1	1	7	7	7	7	1	1	1	7	1	7	17	16	22	55	2	2	2	3	3	3	15	3	1	4	4	1	1	3	2	3	3	25	3	3	3	3	3	15	60
5	2	2	6	6	5	6	3	3	1	7	7	6	20	15	24	59	2	2	2	2	2	2	12	2	2	4	3	2	2	3	2	3	3	26	1	1	1	1	1	5	20
7	4	3	4	3	3	5	2	3	4	6	7	5	18	15	23	56	1	1	1	1	1	1	6	4	1	4	4	2	4	1	4	4	4	32	4	4	4	4	3	19	76
4	1	1	6	1	1	3	1	1	1	4	2	1	8	4	15	27
4	2	2	6	7	7	4	4	4	5	6	2	7	23	21	16	60	2	2	2	2	2	2	12	3	3	3	3	2	3	3	3	3	3	29	1	1	1	1	2	6	24
2	2	3	5	6	3	3	1	5	4	5	6	5	16	18	16	50	2	1	1	2	2	2	10	3	3	4	4	3	3	4	2	4	4	34	1	3	4	4	3	15	60
7	1	5	7	7	7	7	1	1	1	7	7	1	17	14	28	59	3	2	3	2	2	0	12	3	4	4	4	3	4	3	3	4	4	36	2	2	1	1	4	10	40
1	3	4	5	2	1	5	1	1	2	4	3	2	10	10	14	34	2	1	1	2	1	3	10	3	1	2	2	1	1	2	3	1	2	18	2	2	1	1	1	7	28
7	1	1	7	1	7	4	1	7	1	7	1	1	23	4	19	46	3	3	3	2	3	0	14	2	3	3	4	2	3	3	3	3	3	29	0	0	0	0	0	0	0
7	2	1	7	1	2	6	3	1	2	6	7	6	14	10	27	51	3	3	3	3	2	1	15	3	3	4	4	3	3	3	3	3	3	32	3	1	3	4	3	14	56
5	1	3	6	1	4	4	1	1	1	5	3	7	12	12	18	42	3	2	3	1	0	1	10	3	3	2	3	2	2	3	3	2	3	26	4	3	4	4	2	17	68
7	3	3	7	7	5	6	7	7	3	6	7	7	28	20	27	75	0	1	0	1	0	0	2	4	4	3	3	2	3	3	3	4	4	33	3	4	4	5	4	20	80
3	2	2	3	3	3	3	3	1	4	5	3	1	14	10	12	36	3	3	3	3	3	4	19	2	2	3	3	2	1	2	2	1	3	21	1	0	1	2	0	4	16
7	2	2	5	6	2	4	4	2	2	5	2	5	15	15	18	48	2	2	2	1	1	2	10	2	2	3	2	2	3	3	3	3	3	26	1	1	1	2	1	6	24
7	5	4	6	6	6	7	2	6	6	6	6	1	25	17	26	68	2	2	2	2	2	2	12	3	3	3	2	3	3	3	3	3	3	29	1	2	1	4	1	9	36
1	1	2	7	1	4	4	6	2	2	5	1	4	18	9	13	40	3	4	4	4	1	2	18	2	3	3	3	1	3	3	3	3	3	27	1	5	4	3	2	15	60
7	2	5	7	7	7	6	3	4	4	7	7	5	23	21	27	71	2	2	2	2	1	1	10	4	4	4	4	4	4	4	3	4	4	39	4	4	4	2	4	18	72
1	3	5	1	4	3	4	5	4	6	3	3	3	18	18	9	45
3	2	3	1	4	4	3	3	5	4	5	5	3	19	14	12	45	2	2	2	2	2	2	12	3	3	3	3	3	3	3	2	2	3	28	1	2	3	2	2	10	40
3	2	5	5	3	1	2	4	2	3	4	1	2	13	13	11	37	3	3	3	3	2	3	17	2	1	3	3	2	1	1	1	1	2	17	1	1	1	0	1	4	16
5	1	1	3	2	1	3	1	1	1	6	1	1	10	5	12	27	3	3	2	2	2	3	15	3	1	3	3	1	1	3	2	2	2	21	2	2	1	3	2	10	40
7	1	1	7	1	6	1	7	1	1	3	1	1	18	4	16	38	3	4	4	4	4	4	23	2	1	2	2	1	1	2	2	1	1	15	0	0	0	0	2	2	8
7	6	6	2	7	2	3	1	7	3	4	7	7	20	23	19	62	2	1	1	2	1	0	7	3	3	3	3	1	3	2	3	3	3	27	1	1	1	1	1	5	20
7	2	2	7	4	4	7	4	4	2	7	5	6	21	14	26	61	1	1	1	1	1	0	5	4	4	4	4	1	4	4	4	4	4	37	5	5	5	5	4	24	96
7	3	4	1	5	2	3	6	5	4	5	6	3	21	16	17	54	3	2	2	1	1	3	12	2	4	3	3	1	2	2	2	2	2	23	1	2	1	4	2	10	40
7	1	3	1	3	1	3	1	2	1	5	5	1	10	8	16	34	3	3	3	2	3	4	18	1	1	4	3	2	2	3	1	1	2	20	1	1	1	2	1	6	24
7	2	7	1	7	1	6	1	2	3	6	2	6	12	23	16	51	2	3	2	3	2	3	15	3	2	3	4	2	3	3	2	2	3	27	2	3	4	4	4	17	68
3	5	6	5	7	5	5	7	4	5	5	7	6	26	24	20	70	2	2	3	1	1	1	10	2	2	3	3	2	3	2	4	4	3	28	2	2	1	0	2	7	28
2	5	6	2	6	6	5	2	5	5	6	5	5	24	22	14	60	1	1	1	2	1	2	8	3	2	3	3	3	3	3	2	3	3	28	2	1	2	2	3	10	40
5	5	4	5	3	4	6	3	4	5	4	7	5	20	17	23	60	1	1	1	1	1	0	5	3	4	3	3	2	3	3	4	4	3	32	4	4	4	4	4	20	80
6	1	1	7	1	2	4	1	1	1	7	7	1	12	4	24	40	3	3	3	2	2	1	14	3	2	4	4	4	2	3	2	2	3	29	1	1	1	1	2	6	24
7	7	7	1	7	7	6	7	7	7	7	6	7	35	28	20	83	1	1	1	0	0	0	3	4	4	3	3	2	4	3	3	4	4	34	4	4	1	5	4	18	72
7	4	4	7	7	7	6	7	7	7	4	5	5	29	23	25	77	2	1	2	1	1	1	8	2	3	2	3	2	2	3	2	3	3	25	2	4	3	3	4	16	64
6	6	6	1	7	2	5	4	2	4	3	1	2	17	19	13	49	2	2	2	1	1	1	9	4	3	4	4	2	4	3	4	4	4	36	2	2	2	0	1	7	28
7	2	2	4	7	1	2	7	7	1	6	7	7	23	17	20	60	2	2	1	1	1	1	8	2	2	2	3	2	2	3	3	3	3	25	2	1	1	2	1	7	28
7	1	1	1	7	7	7	1	7	7	6	7	7	22	22	22	66	1	1	1	2	0	1	6	3	3	3	3	3	3	3	3	4	3	31	4	5	5	5	5	24	96
7	7	7	1	7	7	7	7	7	7	7	6	7	35	28	21	84	1	1	1	0	0	0	3	4	4	3	3	2	4	3	3	4	3	33	4	4	2	5	4	19	76
4	1	3	7	7	4	7	1	5	4	7	5	5	18	19	23	60	1	2	3	4	3	4	17	4	3	4	4	1	4	4	3	4	4	35	3	1	2	3	3	12	48
3	3	7	5	7	6	5	2	3	7	5	1	6	19	27	14	60	2	2	2	3	2	2	13	3	3	3	2	3	3	3	3	3	3	29	1	1	1	4	1	8	32
4	3	6	6	5	3	6	1	4	5	7	6	7	18	23	22	63	3	1	2	1	1	1	9	3	3	3	3	3	2	3	3	3	4	30	3	2	3	2	2	12	48
4	2	3	7	6	7	5	2	5	5	4	6	5	20	19	22	61	1	0	1	1	0	0	3	3	4	3	3	3	4	3	3	3	4	33	3	3	4	2	4	16	64
6	2	1	6	6	6	4	5	4	5	4	5	4	21	16	21	58	3	3	3	3	1	2	15	3	2	3	3	3	3	3	3	3	3	29	1	2	3	3	2	11	44
1	4	3	7	7	7	6	4	2	4	7	4	4	24	18	18	60	2	2	1	1	0	1	7	4	4	4	4	3	1	4	1	4	3	32	4	3	4	4	4	19	76
1	1	1	1	1	1	1	7	7	1	1	1	1	17	4	4	25	4	4	4	4	4	4	24	1	2	2	2	1	1	4	1	1	1	16	1	0	0	0	0	1	4
4	2	4	1	6	1	4	1	1	2	4	2	3	9	15	11	35	3	3	3	3	2	4	18	2	2	2	2	2	2	2	3	2	3	22	1	1	2	2	2	8	32
7	1	5	1	7	1	5	1	7	7	1	1	1	11	20	14	45	3	3	1	3	4	4	18	2	1	3	1	2	2	2	3	2	2	20	1	1	1	2	0	5	20
4	2	1	2	6	1	3	2	1	5	5	1	3	11	15	10	36	2	3	2	2	2	4	15	2	2	3	2	3	2	2	3	2	2	23	1	1	1	0	2	5	20
1	3	6	6	3	7	4	3	1	4	3	2	2	17	15	13	45	3	3	3	3	2	4	18	1	1	2	3	2	1	2	1	2	2	17	1	1	1	0	1	4	16
6	1	1	4	1	1	1	1	1	1	3	1	1	7	4	12	23	4	4	4	4	3	4	23	1	1	2	3	1	1	1	4	1	1	16	0	1	0	0	0	1	4
7	1	4	4	4	1	1	7	7	1	7	3	1	23	10	15	48	2	2	2	3	2	2	13	2	2	2	3	2	2	3	2	2	2	22	1	1	2	1	2	7	28
4	4	5	4	3	4	4	4	3	3	3	2	2	18	13	14	45	2	2	2	2	2	2	12	2	2	2	3	2	2	2	3	2	2	22	1	1	2	2	3	9	36
2	2	5	5	5	5	4	5	6	2	5	5	5	23	17	16	56	2	2	2	2	2	2	12	3	3	3	3	2	2	3	2	2	3	26	4	4	4	4	4	20	80
1	3	5	6	7	7	5	7	1	7	3	7	3	21	22	19	62	1	2	1	0	0	0	4	3	3	4	3	3	3	3	3	3	4	32	4	4	4	4	4	20	80
4	1	1	1	3	1	5	5	3	2	5	5	6	15	12	15	42	1	2	2	2	1	1	9	3	3	3	3	2	3	3	2	3	3	28	1	3	3	3	1	11	44
1	1	4	5	3	2	6	1	4	2	5	5	2	13	11	17	41	3	3	3	3	3	2	17	2	3	3	3	2	2	2	3	3	3	26	1	1	2	2	1	7	28
5	2	2	4	6	2	4	5	2	5	7	7	1	18	14	20	52	1	1	0	2	1	0	5	3	1	4	3	3	4	3	3	3	3	30	3	3	3	4	1	14	56
3	3	3	5	5	5	3	5	5	3	5	5	5	23	16	16	55	2	2	2	2	2	2	12	2	3	2	2	3	3	2	3	3	2	25	3	3	3	3	3	15	60
1	7	7	1	7	7	6	7	7	7	7	1	2	35	23	9	67	1	1	1	0	0	0	3	4	3	3	3	2	4	3	3	4	4	33	3	1	1	5	3	13	52
7	7	7	7	7	7	7	7	7	1	7	7	1	35	16	28	79	1	1	1	1	1	1	6	4	1	4	4	1	2	3	1	4	4	28	4	4	1	1	3	13	52
5	4	5	3	3	3	5	3	2	6	3	3	3	15	17	16	48	2	0	1	1	1	1	6	3	4	3	3	3	3	2	3	3	2	29	1	1	1	1	1	5	20
1	1	1	5	1	1	5	1	1	1	7	7	1	11	4	18	33	2	3	3	0	2	0	10	3	4	3	3	2	4	4	2	4	4	33	4	3	4	5	4	20	80
1	1	1	7	6	1	6	1	3	1	7	1	1	13	9	15	37	0	3	2	3	2	0	10	4	3	4	4	3	3	4	2	3	4	34	5	5	5	5	5	25	100
1	1	1	7	7	6	6	5	4	5	3	4	4	19	17	18	54	2	2	2	1	2	2	11	3	2	3	3	2	2	3	2	2	3	25	3	3	3	2	3	14	56
7	1	4	7	1	1	2	1	1	3	1	2	1	5	9	18	32	3	3	3	3	3	2	17	2	2	4	4	4	3	4	1	3	3	30	1	2	2	1	1	7	28
7	6	6	5	7	7	4	4	7	7	7	7	7	31	27	23	81	0	0	0	0	0	0	0	4	4	4	4	1	4	4	3	4	4	36	4	4	5	3	2	18	72
7	2	3	4	7	3	6	1	1	6	5	2	2	12	18	19	49	2	1	2	3	1	2	11	3	3	3	3	2	2	3	3	3	3	28	3	3	3	3	1	13	52
2	3	3	4	6	1	3	2	1	2	4	3	3	11	14	12	37	3	4	3	2	3	3	18	2	2	2	3	1	1	2	3	2	2	20	2	2	1	1	1	7	28
5	6	3	2	4	2	4	1	3	4	4	2	4	16	15	13	44	2	3	3	2	2	1	13	3	2	4	3	3	2	2	3	3	3	28	3	3	3	5	1	15	60
7	1	4	3	7	1	1	1	7	1	7	1	2	17	14	12	43	2	3	1	3	2	3	14	2	2	2	3	2	2	3	3	3	3	25	1	1	1	2	1	6	24
3	5	6	3	5	3	5	3	3	6	6	6	5	20	22	17	59	2	1	2	1	1	2	9	3	2	3	3	3	3	3	2	2	3	27	1	2	1	3	2	9	36
6	3	5	5	4	4	5	4	4	4	4	4	5	19	18	20	57	3	2	2	2	1	3	13	3	2	3	3	3	3	3	2	3	3	28	4	4	3	4	4	19	76
7	7	6	5	6	1	2	1	1	4	4	2	3	14	19	16	49	1	3	2	0	3	3	12	2	3	2	2	2	3	2	3	3	3	25	1	2	1	1	1	6	24
6	2	4	5	4	1	4	3	1	3	6	7	2	13	13	22	48	4	4	4	3	2	0	17	3	4	4	4	4	4	4	3	4	4	38	1	3	2	0	1	7	28
7	7	7	6	2	4	5	7	7	5	6	3	7	31	21	21	73	2	2	2	2	1	1	10	3	3	3	3	2	3	3	3	3	3	29	2	3	2	1	2	10	40
5	6	6	3	1	2	4	3	1	2	4	1	1	16	10	13	39	3	3	3	2	2	3	16	2	2	3	3	2	2	2	2	2	3	23	1	1	1	1	1	5	20
7	1	2	5	7	1	5	2	1	1	6	7	4	11	14	24	49	2	2	2	2	2	0	10	4	3	4	4	3	3	4	2	4	4	35	1	2	1	3	1	8	32
1	4	7	7	7	7	4	7	7	4	7	7	7	32	25	19	76	0	1	1	2	1	0	5	4	4	3	3	3	4	3	3	4	3	34	4	4	4	5	3	20	80
7	4	4	5	7	5	3	3	3	4	6	6	5	21	20	21	62	4	3	4	2	3	1	17	2	4	4	3	3	4	3	3	2	2	30	1	0	1	0	0	2	8
2	1	3	7	5	6	6	4	3	4	6	6	7	20	19	21	60	1	1	0	2	0	0	4	4	3	4	4	3	3	3	3	3	4	34	4	5	5	4	5	23	92
1	3	5	1	4	1	5	3	1	5	7	3	1	15	15	10	40	4	2	4	3	3	2	18	2	2	3	3	2	2	3	2	3	3	25	1	1	1	1	1	5	20
7	4	5	7	6	6	5	2	4	2	7	6	2	23	15	25	63	2	3	3	4	1	0	13	3	4	4	3	4	4	4	2	4	4	36	1	0	3	4	3	11	44
7	1	1	1	1	1	6	1	1	1	2	1	1	6	4	15	25	3	3	3	3	3	3	18	2	1	2	2	2	2	3	3	2	3	22	2	3	2	1	2	10	40
4	1	3	4	2	1	4	1	1	1	5	3	2	9	8	15	32	3	3	3	3	2	2	16	2	2	2	2	2	2	3	2	2	2	21	2	1	1	1	1	6	24
7	2	4	4	4	2	4	3	3	4	4	4	3	14	15	19	48	2	2	2	2	1	2	11	3	2	3	3	2	2	3	3	2	3	26	1	1	1	1	1	5	20
7	1	1	7	1	4	4	4	1	4	6	3	1	16	7	21	44	3	3	3	3	3	2	17	3	3	4	4	3	3	3	3	3	3	32	2	1	1	1	0	5	20
6	3	5	1	7	2	4	3	3	4	5	3	3	16	19	14	49	2	1	1	1	1	1	7	3	1	3	3	2	1	3	3	2	2	23	1	3	1	4	2	11	44
7	4	5	7	2	3	2	4	2	4	5	3	2	18	13	19	50	2	2	3	3	2	2	14	2	2	4	4	3	2	4	2	2	2	27	2	2	3	3	1	11	44
5	4	4	3	4	4	6	5	4	5	5	7	3	22	16	21	59	1	1	1	2	2	1	8	3	4	4	3	2	3	4	2	4	3	32	4	3	3	2	3	15	60
7	2	3	7	6	7	7	4	1	2	5	7	1	19	12	28	59	1	1	2	2	1	0	7	2	2	3	3	1	2	3	2	3	2	23	2	1	1	4	2	10	40
3	2	2	4	1	1	3	2	1	2	5	4	1	11	6	14	31	3	3	3	3	3	4	19	2	2	3	3	2	2	2	3	1	2	22	1	0	1	0	0	2	8
3	4	6	5	7	7	4	1	1	2	5	2	3	18	18	14	50	0	2	1	0	1	2	6	2	4	3	2	3	3	2	4	3	3	29	1	1	1	1	2	6	24
7	4	3	4	1	1	4	2	1	1	6	3	2	14	7	18	39	3	3	3	2	2	3	16	2	2	3	3	3	1	2	3	2	2	23	1	1	1	2	4	9	36
1	2	2	7	1	1	4	3	1	2	5	1	4	12	9	13	34	3	3	3	3	4	4	20	2	3	4	4	3	2	2	3	2	3	28	2	2	2	1	1	8	32
1	4	3	1	4	4	2	5	1	1	4	2	1	18	9	6	33	3	4	3	3	2	4	19	2	2	2	2	1	2	2	3	2	2	20	1	2	1	1	1	6	24
7	5	5	1	1	1	5	1	1	1	7	7	7	15	14	20	49	2	2	2	1	2	0	9	2	2	2	2	2	2	3	2	3	3	23	1	1	1	1	1	5	20
7	1	2	7	1	2	6	3	7	2	7	7	4	20	9	27	56	2	2	3	3	2	0	12	3	3	3	4	4	4	3	2	4	4	34	1	2	3	3	1	10	40
5	3	4	7	6	7	5	4	5	2	5	6	7	24	19	23	66	2	1	1	2	2	1	9	3	3	3	3	3	3	3	2	3	3	29	3	3	3	4	3	16	64
4	7	7	5	7	3	7	1	4	5	6	6	7	21	26	22	69	2	2	2	0	0	0	6	3	4	4	4	3	4	4	3	4	4	37	4	4	4	4	5	21	84
3	4	5	1	4	4	5	4	4	6	6	6	5	22	20	15	57	3	3	3	3	2	3	17	3	4	3	3	4	4	2	2	4	4	33	0	3	1	4	1	9	36
6	3	6	5	7	7	4	4	6	2	5	3	5	25	20	18	63	1	2	1	2	2	1	9	3	2	2	2	2	2	2	3	3	3	24	1	4	1	4	3	13	52
4	2	2	5	3	5	6	2	5	1	4	6	4	18	10	21	49	1	1	2	1	1	0	6	4	3	3	3	3	3	3	3	3	3	31	4	3	4	4	5	20	80
3	6	7	1	6	6	2	6	6	6	6	7	2	30	21	13	64	3	2	3	3	2	0	13	4	4	4	4	4	4	4	1	4	4	37	2	1	2	0	2	7	28
4	1	2	1	1	1	3	1	1	1	4	7	7	8	11	15	34	2	3	3	3	2	1	14	3	3	3	3	2	1	2	1	3	3	24	3	3	3	4	2	15	60
7	3	2	6	1	2	4	5	1	1	5	2	1	16	5	19	40	3	3	3	4	2	4	19	2	2	3	3	2	3	3	3	2	2	25	0	0	0	0	0	0	0
1	1	4	7	7	5	6	1	1	2	7	7	7	15	20	21	56	3	2	3	1	1	1	11	3	3	4	4	3	3	2	3	4	4	33	1	1	1	4	1	8	32
5	3	3	5	6	3	4	4	5	2	5	3	5	20	16	17	53	3	2	3	2	3	2	15	3	3	3	3	2	3	4	3	3	3	30	2	2	2	1	2	9	36
4	4	5	4	4	4	3	5	4	4	4	4	4	21	17	15	53	2	2	2	2	2	2	12	4	3	4	4	1	3	3	3	3	2	30	2	3	2	4	4	15	60
7	2	2	5	1	1	4	3	1	3	4	4	7	11	13	20	44	2	2	3	2	2	2	13	2	3	3	3	3	3	3	2	3	3	28	2	2	0	0	1	5	20
1	4	4	5	1	4	4	2	4	3	4	1	4	18	12	11	41	2	2	2	2	2	2	12	3	3	4	4	2	3	3	2	3	3	30	1	1	1	2	1	6	24
7	1	1	7	1	1	6	1	1	2	7	3	1	11	5	23	39	3	3	3	3	2	2	16	3	3	4	4	3	3	4	2	3	4	33	1	1	3	1	1	7	28
5	4	4	6	7	6	5	5	2	5	5	6	2	22	18	22	62	2	2	2	2	2	1	11	3	2	3	2	2	2	3	2	3	3	25	1	1	2	4	4	12	48
4	4	6	3	3	1	3	1	2	5	6	7	1	14	15	17	46	3	3	3	2	2	0	13	1	1	3	3	2	2	2	3	3	3	23	1	0	0	0	0	1	4
2	1	2	3	6	1	4	1	2	1	4	3	3	9	12	12	33	3	3	3	4	3	3	19	2	2	3	2	1	2	2	2	2	2	20	1	1	2	1	0	5	20
2	1	3	7	6	1	3	6	1	1	7	4	3	16	13	16	45	2	2	2	3	3	1	13	3	3	4	2	3	2	3	1	3	3	27	1	2	2	3	1	9	36
4	3	6	6	7	6	6	4	5	5	6	7	6	24	24	23	71	1	2	2	1	1	1	8	4	4	3	4	3	3	3	3	4	4	35	3	3	3	2	5	16	64
2	3	3	5	4	5	4	5	4	4	5	5	4	22	15	16	53	2	0	0	1	2	0	5	4	3	4	3	1	1	3	2	4	4	29	4	4	4	5	4	21	84
3	1	2	7	6	6	6	6	6	6	6	6	6	25	20	22	67	2	2	2	2	1	1	10	3	3	3	3	3	3	3	2	3	3	29	1	3	3	3	3	13	52
1	1	2	2	1	1	3	1	1	1	5	2	1	9	5	8	22	2	4	3	4	3	2	18	1	1	3	3	3	2	2	2	2	2	21	2	2	1	0	0	5	20
4	4	5	5	4	3	5	4	3	3	5	6	2	19	14	20	53	3	3	3	3	3	2	17	3	3	4	4	4	3	3	2	3	3	32	1	2	4	3	1	11	44
6	2	4	6	7	7	6	7	6	5	7	7	6	29	22	25	76	1	2	1	0	1	0	5	3	4	3	3	3	3	3	3	4	4	33	3	3	3	3	3	15	60
4	1	2	7	2	4	4	4	5	4	6	3	3	20	11	18	49	2	2	2	1	1	2	10	2	2	4	3	2	2	3	3	3	3	27	4	3	3	2	1	13	52
7	1	1	1	1	1	1	1	1	1	6	1	5	10	8	10	28	3	3	3	4	4	4	21	2	2	3	2	1	1	3	1	1	1	17	1	1	1	1	1	5	20
1	1	1	7	1	1	1	1	7	1	7	7	1	17	4	16	37	3	3	2	3	3	4	18	1	1	4	4	1	1	4	1	2	4	23	1	0	1	4	5	11	44
3	3	5	5	5	5	5	3	3	5	5	5	5	19	20	18	57	1	2	2	1	1	1	8	3	3	3	3	3	3	3	3	3	3	30	4	3	4	4	3	18	72
4	1	1	1	1	1	4	5	1	3	4	1	2	12	7	10	29	3	4	3	3	2	4	19	2	2	3	3	2	2	3	2	2	2	23	1	1	1	1	0	4	16
4	3	4	6	2	5	4	3	2	2	4	6	6	17	14	20	51	3	3	3	2	2	0	13	4	3	3	4	3	3	4	3	3	1	31	3	1	1	1	1	7	28
6	2	2	6	4	4	6	4	3	2	6	5	2	19	10	23	52	2	2	3	2	1	0	10	3	4	4	4	3	4	4	3	4	4	37	3	2	3	3	4	15	60
4	1	1	7	3	6	4	4	2	1	5	3	1	18	6	18	42	3	2	3	2	1	0	11	4	3	3	3	4	3	4	1	3	4	32	3	2	4	3	4	16	64
7	1	1	7	1	7	5	1	1	7	4	1	7	14	16	20	50	1	1	1	1	1	0	5	4	4	4	4	3	4	4	2	3	4	36	5	5	5	5	5	25	100
4	2	3	5	7	1	7	5	5	4	3	2	3	16	17	18	51	2	2	1	2	1	3	11	3	3	3	3	3	2	3	2	2	3	27	3	3	2	2	2	12	48
7	4	4	6	1	1	3	1	7	4	6	1	1	19	10	17	46	3	3	3	3	4	4	20	2	1	2	3	1	1	4	1	1	1	17	1	1	0	1	2	5	20
2	3	3	4	4	5	4	5	4	3	4	5	5	21	15	15	51	0	2	2	1	3	2	10	3	3	3	3	2	1	3	2	3	3	26	1	2	3	2	2	10	40
6	1	3	5	6	1	3	1	1	2	3	1	1	7	12	15	34	3	3	3	3	3	3	18	2	1	2	2	2	1	2	3	1	2	18	2	1	1	1	1	6	24
3	2	5	7	2	6	5	4	2	3	5	6	6	19	16	21	56	3	2	2	3	2	1	13	2	3	4	3	1	2	3	3	3	3	27	1	1	1	2	0	5	20
3	2	5	6	6	5	7	4	1	7	7	6	7	19	25	22	66	3	3	3	0	1	4	14	2	3	3	3	2	2	2	3	3	3	26	1	2	2	1	4	10	40
7	3	2	7	5	7	6	7	5	5	7	6	5	29	17	26	72	1	1	1	1	1	1	6	3	3	3	3	2	3	3	3	3	3	29	1	3	3	4	4	15	60
5	3	2	4	6	3	3	4	2	2	5	4	5	17	15	16	48	3	3	3	3	3	2	17	2	2	3	3	3	3	2	3	3	3	27	1	1	2	1	2	7	28
4	2	4	5	6	7	3	3	2	5	2	2	2	16	17	14	47	1	1	1	0	0	1	4	3	2	3	3	1	2	2	4	3	3	26	1	1	0	4	1	7	28
3	3	6	6	3	3	5	3	5	6	6	3	3	20	18	17	55	1	1	1	1	1	0	5	3	4	3	3	3	4	3	3	3	4	33	3	3	4	5	3	18	72
6	4	1	3	5	5	4	2	1	1	7	3	7	19	14	16	49	2	3	2	2	2	3	14	2	2	3	3	2	2	3	1	2	2	22	1	3	1	1	2	8	32
7	1	3	4	1	1	1	1	1	1	6	1	1	10	6	13	29	3	3	4	3	1	4	18	1	1	2	2	1	1	1	3	2	2	16	1	1	0	1	1	4	16
4	2	3	7	4	4	4	5	5	2	5	5	5	21	14	20	55	2	1	2	1	0	1	7	2	4	4	4	3	3	4	3	4	4	35	4	4	2	1	3	14	56
7	3	3	7	7	7	7	3	7	3	7	7	4	27	17	28	72	1	1	1	0	1	0	4	4	4	4	4	3	4	4	3	4	4	38	4	1	4	5	4	18	72
4	5	4	5	4	3	5	3	4	2	4	4	4	19	14	18	51	2	2	3	2	2	1	12	4	4	3	4	3	3	2	3	3	3	32	2	2	2	2	3	11	44
1	1	1	1	1	1	4	1	1	1	4	1	1	8	4	7	19	3	3	3	3	3	4	19	1	1	1	1	1	1	1	2	1	1	11	0	1	4	0	0	5	20
4	5	6	6	6	6	5	4	6	5	7	7	6	28	23	22	73	1	2	0	0	0	0	3	4	4	3	3	4	4	3	4	4	4	37	4	5	3	5	4	21	84
3	2	2	6	5	6	3	5	6	2	6	3	4	25	13	15	53	3	4	4	3	4	0	18	4	4	4	3	3	4	3	4	4	3	36	1	1	1	0	2	5	20
5	2	3	5	3	3	4	2	7	1	5	4	4	19	11	18	48	1	2	2	1	2	3	11	2	1	2	2	1	1	2	4	2	2	19	2	2	2	1	3	10	40
3	1	1	7	1	3	7	7	2	1	7	7	3	20	6	24	50	0	0	0	0	0	0	0	4	4	4	4	4	4	4	2	4	4	38	5	5	5	5	5	25	100
2	5	3	5	4	5	6	4	2	6	6	4	4	22	17	17	56	2	2	1	1	1	0	7	4	4	3	3	2	4	3	2	4	4	33	4	3	4	4	3	18	72
7	4	4	4	4	5	5	4	4	5	6	3	4	23	17	19	59	3	3	3	1	3	2	15	3	3	3	3	3	3	3	3	2	2	28	1	1	1	1	1	5	20
6	1	2	7	6	6	7	1	1	1	4	7	1	13	10	27	50	1	2	2	1	0	1	7	2	2	2	2	2	2	2	3	3	3	23	4	4	4	4	4	20	80
4	3	1	3	1	4	1	1	4	5	3	4	7	15	14	12	41	2	2	2	3	4	4	17	3	1	4	3	2	1	4	1	4	4	27	0	0	1	0	0	1	4
6	3	6	3	3	3	5	2	3	6	3	3	3	14	18	17	49	2	2	2	2	2	2	12	2	2	2	2	2	2	3	2	2	3	22	0	0	0	0	0	0	0
5	1	3	6	5	5	4	4	4	3	5	5	5	19	16	20	55	3	2	2	2	3	3	15	3	2	2	3	3	2	3	2	3	3	26	1	1	1	1	3	7	28
3	1	2	6	2	3	4	2	2	2	4	4	3	12	9	17	38	3	3	3	2	3	2	16	3	3	3	4	2	3	3	3	4	3	31	3	2	3	2	1	11	44
6	6	5	4	2	6	4	3	3	2	4	3	2	22	11	17	50	2	1	2	1	1	0	7	3	2	3	3	2	3	3	3	3	3	28	3	3	1	4	1	12	48
7	4	5	6	1	1	3	1	7	3	6	1	1	19	10	17	46	3	4	4	4	3	4	22
1	6	7	1	7	5	5	6	4	3	4	4	5	25	22	11	58	1	1	2	2	2	2	10	2	2	4	4	2	3	3	2	2	2	26	3	1	1	3	1	9	36
7	3	6	7	7	7	5	4	6	5	7	6	4	27	22	25	74	3	2	2	2	2	1	12	3	3	3	3	3	3	2	2	3	3	28	2	2	3	3	3	13	52
5	4	4	6	2	5	1	4	4	4	4	5	4	21	14	17	52	3	3	3	2	3	2	16	2	2	3	2	2	3	3	3	2	3	25	1	1	2	2	2	8	32
7	4	5	7	4	1	3	1	7	4	6	1	1	19	14	18	51
1	6	7	7	7	1	4	7	7	2	7	7	1	28	17	19	64	2	2	1	3	2	1	11	4	4	3	3	2	3	3	2	3	4	31	3	1	3	1	1	9	36
5	1	2	5	3	7	7	1	1	1	7	5	3	17	9	22	48	2	2	2	2	2	3	13	3	1	2	2	1	1	3	3	4	4	24	1	1	1	1	1	5	20
7	5	1	3	1	1	1	1	1	7	4	5	1	12	10	16	38	2	2	2	3	2	2	13	2	2	3	3	2	2	2	3	3	2	24	1	1	1	0	1	4	16
2	3	4	7	7	4	4	4	4	5	7	1	1	22	17	14	53	2	2	2	2	1	2	11	2	2	4	3	3	3	3	2	3	3	28	1	1	1	1	1	5	20
7	3	2	6	6	4	4	5	4	3	6	3	4	22	15	20	57	3	3	3	3	4	0	16	4	4	4	4	4	4	4	1	2	4	35	2	2	1	1	1	7	28
3	3	5	6	3	7	5	7	7	7	6	2	6	30	21	16	67	1	0	1	0	0	0	2	3	4	3	4	3	3	4	3	4	4	35	4	3	3	5	2	17	68
3	4	4	7	5	3	3	3	3	7	7	5	7	20	23	18	61	2	2	2	2	2	1	11	3	3	3	3	3	3	3	2	3	3	29	2	3	4	4	3	16	64
1	3	3	4	7	3	5	2	3	2	7	7	2	18	14	17	49	2	1	2	1	1	1	8	3	2	3	3	2	2	3	3	3	3	27	3	3	4	1	1	12	48
1	1	1	7	7	7	7	7	7	1	7	7	7	29	16	22	67	1	1	1	0	2	0	5	4	3	4	4	4	4	4	2	4	4	37	4	4	5	4	4	21	84
1	1	1	7	7	7	7	7	1	1	7	7	1	23	10	22	55	1	2	1	2	0	0	6	3	3	4	4	3	3	4	2	3	4	33	1	1	1	1	4	8	32
4	7	6	6	6	6	7	1	7	7	7	7	7	28	26	24	78	1	1	1	1	1	0	5	3	3	3	3	4	4	3	3	3	4	33	1	1	1	2	1	6	24
6	2	2	1	5	7	3	4	5	3	4	4	3	22	13	14	49	2	1	1	0	1	0	5	3	2	4	4	2	3	3	3	3	3	30	4	4	4	5	3	20	80
6	1	2	5	5	1	2	2	1	2	3	1	1	8	10	14	32	4	4	4	4	3	4	23	1	1	1	1	1	1	1	3	1	1	12	1	0	0	0	1	2	8
4	2	2	5	3	2	4	2	1	7	4	1	3	11	15	14	40	3	3	2	2	2	3	15	2	2	2	3	1	3	3	3	2	3	24	2	1	1	1	1	6	24
4	6	7	6	7	7	6	2	7	6	5	7	3	27	23	23	73	2	2	2	3	1	2	12	3	3	4	4	1	2	3	2	3	4	29	3	2	3	2	2	12	48
4	1	2	7	5	2	6	1	6	2	7	1	5	17	14	18	49	3	3	3	3	2	3	17	3	4	3	3	2	3	3	3	3	3	30	2	1	2	4	2	11	44
6	5	6	2	7	4	4	2	4	7	2	4	2	17	22	16	55	1	1	1	1	1	1	6	3	3	3	3	1	2	2	3	3	3	26	2	4	1	4	1	12	48
7	4	5	7	3	7	7	7	7	7	7	7	7	32	22	28	82	2	2	2	2	2	0	10	3	3	3	3	3	3	3	3	3	3	30	1	1	3	3	3	11	44
6	1	7	1	1	1	7	4	1	3	4	3	7	11	18	17	46	2	2	2	1	1	2	10	3	2	3	2	1	1	2	2	2	4	22	3	1	3	1	4	12	48
3	2	2	4	2	4	5	4	6	2	5	3	1	21	7	15	43	1	1	2	1	0	1	6	3	4	3	3	3	3	4	1	3	3	30	3	3	3	1	3	13	52
7	6	6	4	7	1	3	1	5	7	1	6	3	14	23	20	57	2	2	2	2	1	3	12	4	2	3	3	2	1	2	3	2	3	25	3	3	3	3	3	15	60
7	7	4	7	3	1	1	6	2	4	7	1	6	23	17	16	56	1	3	2	3	4	0	13	1	3	1	3	2	2	4	2	1	2	21	0	0	0	1	0	1	4
7	4	1	1	7	4	3	7	3	4	4	3	7	22	19	14	55	3	2	2	3	2	1	13	2	2	3	3	2	2	3	3	2	3	25	1	2	1	2	1	7	28
3	3	4	4	5	1	3	1	4	3	5	1	1	14	13	11	38	2	3	1	0	1	3	10	3	2	3	3	2	2	2	2	2	3	24	1	1	1	4	2	9	36
1	2	2	1	4	7	1	1	1	1	7	1	1	18	8	4	30	4	4	4	1	3	4	20	1	1	4	2	2	2	3	2	2	2	21	2	2	2	0	0	6	24
1	1	4	7	1	7	7	1	4	1	7	1	1	20	7	16	43	2	2	2	3	1	0	10	4	4	4	3	4	3	4	2	4	4	36	4	4	3	4	4	19	76
5	2	2	1	1	1	3	2	2	2	5	2	2	12	7	11	30	3	4	3	2	2	4	18	2	1	3	3	1	2	2	2	1	3	20	1	1	0	1	1	4	16
6	5	4	7	1	7	5	1	3	5	7	7	7	23	17	25	65	3	3	3	3	2	0	14	2	4	4	4	3	4	4	2	4	4	35	2	1	1	1	2	7	28
7	7	3	4	4	3	4	2	4	5	4	5	3	20	15	20	55	2	2	2	2	1	2	11	4	4	1	3	2	2	2	2	2	1	23	1	3	1	2	3	10	40
7	7	7	1	7	7	4	7	7	7	1	1	7	29	28	13	70	0	0	0	0	0	0	0	1	1	1	3	1	1	1	4	1	1	15	1	0	0	0	0	1	4
3	4	2	5	7	3	4	1	1	6	4	1	2	13	17	13	43	3	2	2	2	3	2	14	3	2	3	3	2	3	3	3	1	3	26	2	2	1	3	1	9	36
3	3	1	1	1	1	1	1	1	2	4	2	1	10	5	7	22	3	3	2	3	2	3	16	2	1	2	2	1	1	2	1	1	2	15	0	0	0	4	1	5	20
5	4	4	7	2	5	6	5	3	5	6	5	5	23	16	23	62	2	2	2	2	1	1	10	4	4	3	3	3	3	3	3	3	3	32	3	3	3	4	3	16	64
2	6	4	6	1	7	6	1	1	3	5	1	2	20	10	15	45	2	2	2	1	1	1	9	3	4	4	4	1	4	4	3	4	4	35	3	3	1	1	1	9	36
7	4	3	7	2	3	7	1	4	4	7	4	4	19	13	25	57	2	2	2	1	1	0	8	3	3	4	4	1	3	4	2	3	4	31	4	3	3	3	3	16	64
7	2	3	4	4	5	4	2	3	3	5	1	6	17	16	16	49	2	2	2	1	1	2	10	3	2	3	3	2	3	3	2	3	3	27	3	2	1	1	1	8	32
5	5	6	1	7	3	7	3	7	5	4	7	6	22	24	20	66	1	1	1	2	2	2	9	3	1	3	3	2	2	3	2	2	3	24	3	2	1	4	1	11	44
6	6	5	2	1	1	5	2	2	6	2	3	4	13	16	16	45	1	2	3	3	3	1	13	4	3	2	4	2	2	4	1	2	2	26	1	3	2	2	1	9	36
4	3	6	4	4	3	4	4	1	1	4	2	1	15	12	14	41	3	3	3	3	2	2	16	2	2	3	3	2	1	2	2	2	2	21	1	1	1	2	2	7	28
5	4	7	1	7	1	7	1	7	7	4	7	7	17	28	20	65
1	3	4	1	4	1	2	7	4	5	7	7	1	22	14	11	47	4	4	4	4	4	4	24	3	2	2	3	2	2	2	3	2	2	23	1	1	1	0	1	4	16
1	3	3	7	1	7	6	7	7	4	7	7	7	31	15	21	67	2	0	0	0	0	0	2	4	4	4	4	2	3	4	3	3	4	35	4	4	4	4	4	20	80
1	2	2	2	3	1	1	1	1	1	5	1	1	10	7	5	22	4	4	3	3	3	4	21	1	1	2	1	1	1	1	3	1	1	13	0	0	0	0	0	0	0
5	1	3	4	7	1	6	1	1	4	5	2	3	9	17	17	43	2	2	3	2	2	3	14	2	2	3	2	2	2	2	3	3	3	24	2	3	2	3	2	12	48
7	4	6	1	7	1	7	1	1	7	7	2	3	14	23	17	54	3	3	2	2	2	3	15	4	2	2	3	3	2	3	3	2	4	28	1	1	1	5	5	13	52
7	5	1	1	1	1	2	5	1	1	4	1	1	16	4	11	31	3	4	4	4	3	4	22	1	1	1	1	1	1	4	1	1	1	13	1	0	0	1	0	2	8
7	1	1	5	2	2	4	7	2	5	6	6	1	18	9	22	49	2	2	2	2	2	4	14	4	3	4	4	1	1	4	2	3	4	30	1	0	1	0	4	6	24
2	1	2	2	4	1	3	2	3	1	4	2	3	11	10	9	30	2	3	2	4	3	4	18	2	2	3	2	1	1	2	3	2	2	20	1	1	0	1	0	3	12
7	3	3	3	6	2	4	3	6	3	7	2	4	21	16	16	53	3	2	2	2	2	2	13	3	2	3	4	2	2	3	3	3	3	28	2	1	1	1	1	6	24
4	4	5	2	7	2	5	3	1	5	7	7	6	17	23	18	58	3	2	2	2	1	0	10	3	3	4	4	2	4	3	3	3	3	32	2	2	4	0	2	10	40
3	4	5	1	7	1	5	3	1	3	7	2	7	16	22	11	49	3	2	3	2	1	2	13	3	3	3	4	4	3	4	3	4	3	34	2	2	3	0	1	8	32
7	1	1	7	1	7	7	1	7	1	7	1	1	23	4	22	49	3	3	3	1	1	3	14	2	2	3	3	2	2	3	2	2	3	24	1	1	1	1	1	5	20
3	3	3	7	4	6	5	3	4	6	4	4	4	20	17	19	56	2	3	2	2	3	3	15	2	2	2	2	2	2	2	3	2	2	21	2	2	2	1	1	8	32
7	5	2	2	4	4	3	4	1	4	5	1	4	19	14	13	46	0	1	4	1	2	3	11	3	1	1	2	1	1	2	1	3	3	18	2	3	3	2	1	11	44
3	4	6	6	6	7	6	4	3	5	7	6	3	25	20	21	66	2	1	1	1	1	0	6	4	3	4	4	4	4	4	2	4	4	37	4	4	4	4	3	19	76
4	3	4	7	4	5	7	4	7	5	6	6	7	25	20	24	69	0	0	0	0	0	0	0	4	3	4	4	4	4	4	3	4	4	38	4	4	4	5	5	22	88
1	3	3	3	4	5	4	2	1	7	5	1	7	16	21	9	46	1	0	1	3	0	4	9	3	2	4	3	3	2	4	3	4	4	32	4	3	3	3	1	14	56
2	1	2	7	7	7	1	6	7	1	7	6	7	28	17	16	61	4	4	4	4	4	4	24	2	2	4	4	3	2	3	3	2	2	27	0	0	1	0	0	1	4
6	3	5	3	5	1	5	3	3	5	5	5	3	15	18	19	52	2	2	2	2	1	1	10	3	3	3	3	1	2	3	3	3	4	28	3	1	3	1	1	9	36
4	2	2	1	1	1	3	3	1	2	5	1	1	12	6	9	27	3	3	3	3	3	3	18	1	1	2	2	1	1	2	1	1	2	14	1	1	1	1	1	5	20
3	1	7	7	1	1	6	1	7	1	7	3	1	17	10	19	46	1	1	1	0	0	0	3	4	3	4	4	3	4	3	3	4	4	36	3	1	4	4	4	16	64
4	5	5	4	7	5	5	3	7	6	5	7	4	25	22	20	67	1	1	2	0	1	1	6	3	2	3	3	2	2	2	3	3	3	26	4	4	3	4	4	19	76
6	2	3	4	3	4	6	4	4	3	7	6	5	21	14	22	57	2	2	3	2	3	2	14	3	4	4	3	3	4	2	3	3	3	32	2	2	2	3	2	11	44
5	1	1	5	1	1	1	1	1	1	4	2	1	8	4	13	25	4	4	4	4	4	4	24	2	1	2	1	1	1	1	4	1	1	15	0	0	0	0	0	0	0
4	4	6	7	6	7	5	2	5	3	7	1	1	25	16	17	58	3	3	3	3	2	3	17	3	2	4	4	3	3	4	2	3	4	32	1	1	2	2	1	7	28
3	3	4	4	4	7	6	2	2	4	7	7	7	21	19	20	60	2	2	2	1	1	0	8	3	4	3	3	3	3	3	2	3	3	30	3	3	3	3	4	16	64
6	2	3	4	5	4	6	4	7	6	6	6	6	23	20	22	65	0	1	1	3	2	1	8	4	4	4	4	4	4	3	3	4	3	37	3	3	4	2	3	15	60
4	3	4	7	7	7	7	3	4	4	5	4	4	22	19	22	63	0	0	0	0	0	0	0	4	4	3	4	4	4	4	3	4	4	38	5	5	5	5	5	25	100
5	3	2	7	3	4	4	5	4	3	5	3	3	21	11	19	51	2	3	3	2	3	0	13	3	3	3	3	3	3	3	2	3	3	29	2	2	2	2	2	10	40
